# Supplementary material for: The medical student stressor questionnaire (MSSQ): validation and reliability in Turkish students
Source: BMC Med Educ. 2025 Aug 2;25:1141. doi: 10.1186/s12909-025-07689-4 (PMC12317511; doi:10.1186/s12909-025-07689-4)
Supplement: Supplementary file 1 — Supplementary Material 1 (The Items and Factor Loadings (Standard Error) (for Turkish version)). [file 12909_2025_7689_MOESM1_ESM.xlsx]

## Sheet: Sayfa1
Table 2. The Items and Factor Loadings (Standard Error) (for Turkish version)
Item No	Items	ARS	IRS	TLRS	SRS	DRS	GARS
1	Tests/examinations	0.553 (0.034)
4	Quota system in examinations	0.525 (0.036)
7	Need to do well (self-expectation)	0.618 (0.031)
10	Heavy workload	0.585 (0.034)
12	Falling behind in reading schedule	0.603 (0.029)
17	Not enough medical skill practice	0.546 (0.034)
19	Learning context – full of competition	0.665 (0.026)
23	Having difficulty understanding the content	0.724 (0.025)
25	Getting poor marks	0.591 (0.031)
27	Lack of time to review what have been learnt	0.714 (0.026)
30	Unable to answer the questions from the teachers	0.700 (0.025)
33	Large amount of content to be learnt	0.661 (0.030)
36	Unjustified grading process	0.581 (0.034)
3	Conflicts with other students		0.621 (0.038)
5	Verbal or physical abuse by other student(s)		0.616 (0.034)
9	Conflict with personnel(s)		0.704 (0.032)
26	Poor motivation to learn		0.882 (0.051)
28	Verbal or physical abuse by teacher(s)		0.782 (0.028)
31	Conflict with teacher(s)		0.873 (0.021)
39	Verbal or physical abuse by personnel(s)		0.683 (0.030)
8	Not enough study material			0.626 (0.033)
14	Lack of guidance from teacher (s)			0.652 (0.032)
16	Uncertainty of what is expected of me			0.702 (0.031)
20	Teacher – lack of teaching skills			0.682 (0.030)
22	Inappropriate assignments			0.609 (0.038)
35	Not enough feedback from teacher(s)			0.632 (0.033)
37	Lack of recognition for work done			0.629 (0.034)
2	Talking to patients about personal problems				0.384 (0.041)
18	Lack of time for family and friends				0.526 (0.035)
21	Unable to answer questions from patients				0.586 (0.034)
24	Facing illness or death of the patients				0.427 (0.042)
29	Frequent interruption of my work by others				0.641 (0.036)
38	Working with computers				0.403 (0.051)
6	Parental wish for you to study medicine					0.380 (0.048)
32	Unwillingness to study medicine					0.545 (0.043)
40	Family responsibilities					0.661 (0.044)
11	Participation in class discussion						0.538 (0.036)
13	Participation in class presentation						0.403 (0.042)
15	Feeling of incompetence						0.761 (0.029)
34	Need to do well (imposed by others)						0.725 (0.030)
ARS: Academic Related Stressors, IRS: Intrapersonal and Interpersonal Related Stressors, TLRS: Teaching and learning related stressors, SRS: Social Related stressors, DRS: Drive and desire related stressors, GARS: Group activities related stressors
Note: The cells represent factor loading (standard error)
