# Supplementary material for: The medical student stressor questionnaire (MSSQ): validation and reliability in Turkish students
Source: BMC Med Educ. 2025 Aug 2;25:1141. doi: 10.1186/s12909-025-07689-4 (PMC12317511; doi:10.1186/s12909-025-07689-4)
Supplement: Supplementary file 2 — Supplementary Material 2 (Comparisons of the Groups for Sub-dimensions). [file 12909_2025_7689_MOESM2_ESM.xlsx]

## Sheet: Sayfa1
Table 3. Comparisons of the groups for sub-dimensions
	ARS	p-value	IRS	p-value	TLRS	p-value	SRS	p-value	DRS	p-value	GARS	p-value
Class		<0.001		0.074		0.015		0.001		0.053		<0.001
1th (n=150)	19.50 (2.30-31.71)a		12.37 (0.00-20.64)		9.08 (1.84-18.13)a		6.26 (0.59-11.10)a,b		2.79 (0.00-6.34)		5.28 (0.00-9.71)a
2nd (n=104)	22.45 (6.47-32.26)b,c		12.90 (2.65-20.02)		9.14 (3.84-18.13)a,b		6.48 (2.19-10.15)a,b		2.96 (0.00-6.34)		5.46 (0.00-9.71)a
3rd (n=33)	24.04 (13.24-32.26)b		13.81 (5.87-20.64)		11.71 (5.20-18.13)b		7.43 (4.42-11.48)a		3.44 (0.00-5.80)		6.93 (3.91-9.71)b
4th (n=44)	22.21 (8.50-32.26)b,c		13.09 (2.11-20.64)		10.36 (3.71-18.13)a,b		5.45 (2.16-10.68)a,b		3.34 (0.00-5.96)		5.79 (1.93-9.71)a,b
5th (n=33)	20.98 (12.38-27.32)a,b,c		13.48 (5.01-19.41)		10.42 (2.64-16.17)a,b		5.32 (3.13-8.68)a,b		3.34 (1.21-5.30)		6.02 (2.02-9.17)a,b
6th (n=48)	20.45 (9.76-31.66)a,c		12.66 (4.03-19.94)		9.72 (3.26-15.61)a,b		5.72 (2.22-7.69)b		3.06 (0.66-6.34)		5.84 (1.80-8.90)a
Gender		<0.001		<0.001		0.027		<0.001		0.567		<0.001
Male (n=170)	19.93 (2.30-31.66)		11.61 (0.00-20.64)		9.12 (2.03-16.87)		5.63 (0.59-10.68)		3.07 (0.00-6.34)		5.22 (0.00-9.71)
Female (n=242)	21.73 (6.47-32.26)		13.51 (2.65-20.64)		9.84 (1.84-18.13)		6.57 (2.16-11.48)		3.06 (0.00-6.34)		6.05 (0.00-9.71)
The place to stay		0.782		0.270		0.069		0.032		0.143		0.485
Student dormitory (n=175)	20.59 (2.30-32.26)		12.58 (0.88-20.64)		9.69 (1.84-18.13)		6.44 (0.83-11.48)a		3.17 (0.00-6.34)		5.40 (0.00-9.71)
Student house (n=146)	21.50 (2.33-32.26)		13.00 (0.78-20.64)		10.28 (3.14-18.13)		5.79 (0.59-10.09)b		3.17 (0.00-6.34)		5.70 (0.00-9.71)
Family house (n=91)	20.93 (6.47-31.19)		12.60 (0.00-20.02)		9.06 (2.64-18.13)		5.81 (1.59-10.15)b		2.96 (0.00-6.34)		5.94 (0.00-9.71)
Reason for choosing medical school*		0.462		0.087		0.341		0.388		0.027		0.135
1 (n=177)	21.19 (6.47-32.26)		13.27 (0.00-20.64)		9.77 (3.84-18.13)		6.28 (0.83-11.48)		2.84 (0.00-6.34)a		5.72 (0.00-9.71)
2 (n=36)	20.89 (11.08-31.66)		11.64 (7.71-20.64)		8.80 (1.84-16.88)		5.97 (2.16-11.10)		3.72 (1.21-6.34)b		6.16 (2.87-9.71)
3 (n=52)	21.22 (2.33-32.26)		13.23 (0.78-20.64)		10.37 (3.14-18.13)		6.45 (0.59-10.68)		3.06 (0.00-5.80)a,c		6.14 (0.00-9.31)
4 (n=82)	21.17 (8.50-29.82)		12.83 (2.11-20.02)		9.17 (2.52-15.55)		6.18 (2.16-9.89)		2.91 (0.00-4.82)a,c		5.66 (1.21-8.77)
5 (n=31)	20.99 (4.94-29.92)		12.02 (5.01-19.32)		8.55 (2.64-16.17)		6.10 (1.59-10.09)		3.34 (0.00-5.96)b,c		5.21 (0.00-9.71)
6 (n=2)	11.75 (7.39-16.10)		8.22 (3.26-13.18)		6.18 (4.56-7.80)		4.26 (1.61-6.90)		2.02 (1.21-2.84)a,b,c		2.90 (1.26-4.54)
7 (n=32)	20.38 (2.30-28.62)		12.11 (0.88-18.79)		9.16 (2.03-16.87)		5.65 (2.33-8.18)		3.06 (0.00-5.96)a,b,c		5.01 (0.00-9.17)
*Categories for “Reason for choosing medical school”: “1:Dream of becoming a doctor”, “2:My family wants me to study medicine”, “3:My exam score is high”, “4:Being a doctor is a prestigious profession”, “5:Having good financial income”, “6:All of the above”, “7:Other reason”
Superscripts (a, b, c) in the tables denote groups that are significantly different from each other based on post hoc tests with Bonferroni correction.
ARS: Academic Related Stressors, IRS: Intrapersonal and Interpersonal Related Stressors, TLRS: Teaching and learning related stressors, SRS: Social Related stressors, DRS: Drive and desire related stressors, GARS: Group activities related stressors
